# Supplementary material for: Assessing the implementation of a multi-component hypertension program in a Guatemalan under-resourced dynamic context: an application of the RE-AIM/PRISM extension for sustainability and health equity
Source: Implement Sci Commun. 2024 Mar 15;5:23. doi: 10.1186/s43058-024-00560-5 (PMC10941412; doi:10.1186/s43058-024-00560-5)
Supplement: Supplementary file 3 — Supplementary Material 3. [file 43058_2024_560_MOESM3_ESM.xlsx]

## Sheet: Sheet1
COREQ checklist for: Assessing the implementation of a multi-component hypertension program in a Guatemalan under-resourced dynamic context: An application of the RE-AIM/PRISM extension for sustainability and health equity
No Item	Guide questions/description	Where this is explained in the manuscript
Research team and reflexivity
1. Interviewer/facilitator	Which author/s conducted the interview or focus group?	Methods, qualitative data collection, paragraph 2
2. Credentials	What were the researcher’s credentials? E.g. PhD, MD	Methods, qualitative data analysis, paragraph 2
3. Occupation	What was their occupation at the time of the study?	Methods, qualitative data analysis, paragraph 2
4. Gender	Was the researcher male or female?	N/A
5. Experience and training	What experience or training did the researchers have?	Methods, qualitative data analysis, paragraph 2
Relationship with participants
6. Relationship established	Was a relationship established prior to study commencement?	Background, paragraph 4
7. Participant knowledge of the interviewer	What did the participants know about the researcher? e.g. personal goals, reasons for doing the research	Methods, qualitative phase, interview participants, paragraph 1
8. Interviewer characteristics	What characteristics were reported about the interviewer/facilitator? e.g. Bias, assumptions, reasons and interests in the research topic	Background, paragraphs 3, 4
Study design
Theoretical framework
9. Methodological orientation and Theory	What methodological orientation was stated to underpin the study? e.g. grounded theory, discourse analysis, ethnography, phenomenology, content analysis	Methods, overview of study design, paragraph 1
10. Sampling	How were participants selected? e.g. purposive, convenience, consecutive, snowball	Methods, qualitative phase, interview participants, paragraph 1
11. Method of approach	How were participants approached? e.g. face-to-face, telephone, mail, email	Methods, qualitative phase, qualitative data collection, paragraph 2
12. Sample size	How many participants were in the study?	Methods, qualitative phase, interview participants, paragraph 1
13. Non-participation	How many people refused to participate or dropped out? Reasons?	Methods, qualitative phase, interview participants, paragraph 1
Setting
14. Setting of data collection	Where was the data collected? e.g. home, clinic, workplace	Methods, study setting, paragraph 1
15. Presence of non-participants	Was anyone else present besides the participants and researchers?	N/A
16. Description of sample	What are the important characteristics of the sample? e.g. demographic data, date	Methods, qualitative phase, interview participants, paragraph 1
Data collection
17. Interview guide	Were questions, prompts, guides provided by the authors? Was it pilot tested?	Supplementary material 1
18. Repeat interviews	Were repeat interviews carried out? If yes, how many?	N/A
19. Audio/visual recording	Did the research use audio or visual recording to collect the data?	Methods, qualitative phase, qualitative data collection, paragraph 2
20. Field notes		N/A
21. Duration	What was the duration of the interviews or focus group?	Methods, qualitative phase, qualitative data collection, paragraph 2
22. Data saturation	Was data saturation discussed?	Methods, qualitative phase, qualitative data analysis, paragraph 1
23. Transcripts returned	Were transcripts returned to participants for comment and/or correction?	N/A
analysis and findings
Data analysis
24. Number of data coders	How many data coders coded the data?	Methods, qualitative phase, qualitative data analysis, paragraphs 1,2
25. Description of the coding tree	Did authors provide a description of the coding tree?	Supplementary material 2
26. Derivation of themes	Were themes identified in advance or derived from the data?	Methods, qualitative phase, qualitative data analysis, paragraph 1
27. Software	What software, if applicable, was used to manage the data?	N/A
28. Participant checking	Did participants provide feedback on the findings?	N/A
Reporting
29. Quotations presented	Were participant quotations presented to illustrate the themes / findings? Was each quotation identified? e.g. participant number	Quotes included in Figures 1, 2 and tables 3, 4. Participant labels included after each quote
30. Data and findings consistent	Was there consistency between the data presented and the findings?	Background/Methods/Results alignment using the RE-AIM / PRISM frameworks
31. Clarity of major themes	Were major themes clearly presented in the findings?	Themes by RE-AIM / PRISM dimension presented in Table 1. Subheadings in results section correspond to major themes
32. Clarity of minor themes	Is there a description of diverse cases or discussion of minor themes?	Manuscript text in the results section
